# Supplementary material for: Beyond Drosophila: resolving the rapid radiation of schizophoran flies with phylotranscriptomics
Source: BMC Biol. 2021 Feb 8;19:23. doi: 10.1186/s12915-020-00944-8 (PMC7871583; doi:10.1186/s12915-020-00944-8)
Supplement: Supplementary file 2 — Additional file 2: Table S1. Origin and provenance of all taxa used in this study and sequencing history [84–88]. [file 12915_2020_944_MOESM2_ESM.xlsx]

## Sheet: Sheet1
Bayless et al.	Table S1
Table S1. Origin and provenance of all taxa used in this study, and sequencing history. Subfamily or lower classification noted for families with multiple species. Geographic origin noted for wild caught species, or location of original lab culture collection if known. NCBI accession codes for taxa sequenced by the 1KITE consortium, for the BioSample locality data, raw data in the Short Read Arch…
Family	Subgroup	Species	Reference	Source	Specimen Library ID	Collected by	Sample Origin	Sequence type	BioProject Accession	BioSample Accession	SRA Accession	TSA Accession Version		Orthograph COGs / 3145
Acartophthalmidae		Acartophthalmus nigrinus	new	North Carolina State University (NCSU)	UNC_2015_acani	M. Tkoc	Slovenia	transcriptome	PRJNA587382	SAMN13164803	SRR10426012	GIGP00000000		1586
Agromyzidae	Agromyzinae	Melanagromyza sp.	new	1KITE	INSobdTCURAAPEI-37	M. Bertone	USA	transcriptome	PRJNA267961	SAMN03223123	SRR1695361	GCFU01000000		2542
Anthomyzidae		Mumetopia occipitalis	new	1KITE	RINSinlTDDRAAPEI-79	K.M. Bayless	USA	transcriptome	PRJNA267968	SAMN03223130	SRR1695368	GCNK01000000		2005
Asteiidae	Leiomyzinae	Leiomyza laevigata	new	NCSU	UNC_2_2016_ast20	K. Barber	Canada	transcriptome	PRJNA587382	SAMN13111353	SRR10426011	GIGQ00000000		2306
Atelestidae		Meghyperus sp. megca01	new	NCSU	UNC_2015_meghy	K.M. Bayless	USA	transcriptome	PRJNA587382	SAMN12215161	SRR10425999	GIGR00000000		1879
Aulacigastridae		Aulacigaster mcalpinei	new	NCSU	UNC_2_2016_aul32	K.M. Bayless	USA	transcriptome	PRJNA587382	SAMN12234087	SRR10425996	GIGS00000000		2310
Australimyzidae		Australimyza mcalpinei	new	NCSU	UNC_2_2016_aus03	K.M. Bayless	Australia	transcriptome	PRJNA587382	SAMN13111354	SRR10425995	GIFD00000000		2431
Braulidae		Braula coeca	new	1KITE	WHANIsrmTMCZRAAPEI-89	C. Bosch	South Africa	transcriptome	PRJNA275335	SAMN03753801	SRR2046564	GDDH01000000		2391
Calliphoridae	Calliphorinae	Calliphora vomitoria	[20] Kutty et al. 2019	1KITE	INShkeTAVRAAPEI-62	A. McKenzie	Australia	transcriptome	PRJNA267921	SAMN03223083	SRR1695328	GCFF01000000		2012
Canacidae	Tethininae	Dasyrhicnoessa insularis	new	NCSU	UNC_2015_dasin	K.M. Bayless	USA	transcriptome	PRJNA587382	SAMN12234373	SRR10425994	GIFE00000000		2421
Carnidae		Carnus hemapterus	new	National University of Singapore (NUS)	HS004_RDA003	F.V. Hernandez	Spain	transcriptome	PRJNA594750	SAMN13528633	SRR10694694	GIGN00000000		2339
Chamaemyiidae	Chamaemyiinae	Pseudodinia antennalis	new	1KITE	RINSinlTDJRAAPEI-109	K.M. Bayless	USA	transcriptome	PRJNA267987	SAMN03223150	SRR1695384	GCMY01000000		2103
Chloropidae	Oscinellinae	Lipara lucens	[25] Misof et al. 2014	1KITE	INSytvTBWRAAPEI-20	R.S. Peters	Germany	transcriptome	PRJNA219572	SAMN02047130	SRR921612	GAZD02000000		2576
Chyromyidae	Chyromyinae	Gymnochiromyia sp. gymcr03	new	NCSU	NCSU_2014_gymcr	B.M. Wiegmann	Costa Rica	transcriptome	PRJNA587382	SAMN13111544	SRR10425993	GIGT00000000		1974
Clusiidae	Clusiinae	Clusia lateralis	new	1KITE	RINSymlTATRAAPEI-221	K.M. Bayless	USA	transcriptome	PRJNA267929	SAMN03223091	SRR1695305	GCVD01000000		1955
Coelopidae	Coelopinae	Coelopa frigida	new	1KITE	RINSwvkTBHRAAPEI-109	M. Wellenreuther	Sweden	transcriptome	PRJNA267931	SAMN03223093	SRR1695334	GCLW01000000		1616
Conopidae	Myopinae	Myopa sp.	new	1KITE	INSobdTDURAAPEI-19	B.M. Wiegmann	USA	transcriptome	PRJNA267969	SAMN03223131	SRR1695369	GCGG01000000		2439
Conopidae	Stylogastrinae	Stylogaster sp. stype02	new	NCSU	UNC_2015_stype	M. Trautwein	Peru	transcriptome	PRJNA587382	SAMN13111547	SRR10426009	GIGM00000000		2380
Cryptochetidae		Cryptochetum sp. cry04	new	NCSU	UNC_2016_cry04	K.M. Bayless	Australia	transcriptome	PRJNA587382	SAMN12301943	SRR10425992	GIGU00000000		2556
Curtonotidae		Curtonotum sp. curtcr05	new	NCSU	NCSU_2014_curtcr	B.M. Wiegmann	Costa Rica	transcriptome	PRJNA587382	SAMN13111546	SRR10425991	GIFF00000000		2146
Diastatidae		Diastata repleta	new	NCSU	UNC_2015_helmi	K.M. Bayless	USA	transcriptome	PRJNA587382	SAMN13151292	SRR10425990	GIHB00000000		1878
Diopsidae	Diopsinae	Teleopsis dalmanni	[84] Reinhardt et al. 2014	NCBI TSA			Malaysia lab culture	transcriptome						2691
Dolichopodidae	Sciapodinae	Heteropsilopus ingenuus	[5] Pauli et al. 2018	1KITE	INSswpTAIRAAPEI-19	D.K. Yeates	Australia	transcriptome	PRJNA267950	SAMN03223112	SRR1695350	GCGO01000000		2043
Drosophilidae	Drosophilinae	Chymomyza costata	[85] Poupardin et al. 2015	NCBI SRA			Japan lab culture	transcriptome			ERR906861-77			2469
Drosophilidae	Steganinae: Gitonini	Phortica variegata	[86] Vicoso & Bachtrog 2015	NCBI SRA			USA	transcriptome			SRR1738674-5			2817
Drosophilidae	Drosophilinae: subgenus Dorsilopha	Drosophila busckii	[87] Zhou & Bachtrog 2015	NCBI SRA			Estonia	metatranscriptome			SRR1796735 SRR1804796			2788
Drosophilidae	Drosophilinae: subgenus Drosophila; virilis species group	Drosophila virilis	FlyBase transcripts v1.05					coding sequences						3060
Drosophilidae	Drosophilinae: subgenus Sophophora; melanogaster species group	Drosophila melanogaster	Orthology reference [61]				USA	coding sequences						3145
Drosophilidae	Steganinae: Steganini	Stegana sp. stegsp06	new	NCSU	NCSU_2014_stegsp	B.M. Wiegmann	Costa Rica	transcripts	PRJNA587382	SAMN13151293	SRR10426010	GIFG00000000		2514
Empididae	Empidinae	Hilarini sp.	new	1KITE	INSswpTBARAAPEI-20	D. Ferguson	Australia	transcripts	PRJNA267951	SAMN03223113	SRR1695351	GCMC01000000		1743
Ephydridae	Ephydrinae	Scatella tenuicosta	new	1KITE	INSinlTANRAAPEI-30	K.M. Bayless	USA	transcriptome	PRJNA267994	SAMN03223157	SRR1695391	GCFE01000000		2053
Fergusoninidae		Fergusonina omlandi	new	1KITE	INSobdTDQRAAPEI-171	D.K. Yeates	Australia	transcriptome	PRJNA267946	SAMN03223108	SRR1695346	GCGH01000000		2182
Glossinidae		Glossina morsitans	Orthology reference [61]					coding sequences						3145
Helcomyzidae		Helcomyza mirabilis	new	NCSU	UNC_2015_strau	K.M. Bayless	USA	transcriptome	PRJNA587382	SAMN13151294	SRR10426008	GIHA00000000		2316
Heleomyzidae	Rhinotorinae	Cairnsimyia uniseta	new	NCSU	UNC_2_2016_hel07	K.M. Bayless	Australia	transcriptome	PRJNA587382	SAMN13151295	SRR10426007	GIFH00000000		2580
Heleomyzidae	Cnemospathidinae	Diplogeomyza tridens	new	NCSU	UNC_2_2016_hel17	K.M. Bayless	Australia	transcriptome	PRJNA587382	SAMN13151318	SRR10426006	GIFM00000000		2563
Heleomyzidae	Tapeigastrinae	Tapeigaster digitata	new	1KITE	INSswpTBURAAPEI-74	D.K. Yeates	Australia	transcriptome	PRJNA268002	SAMN03223165	SRR1695398	GCGQ01000000		2064
Hippoboscidae	Ornithomyinae	Ortholfersia macleayi	[20] Kutty et al. 2019	1KITE	INSerlTCERAAPEI-26	D.K. Yeates	Australia	transcriptome	PRJNA267975	SAMN03223137	SRR1695374	GCGW01000000		2286
Hybotidae	Tachydromiinae	Stilpon pauciseta	new	1KITE	WHANIsrmTMBQRAAPEI-14	K.M. Bayless	USA	transcriptome	PRJNA275346	SAMN03753812	SRR2046575	GDDE01000000		2324
Lauxaniidae	Lauxaniinae	Sapromyza sciomyzina	[5] Pauli et al. 2018	1KITE	INSerlTATRABPEI-16	D.K. Yeates	Australia	transcriptome	PRJNA267992	SAMN03223155	SRR1695389	GCEW01000000		2044
Lonchopteridae		Lonchoptera bifurcata	[5] Pauli et al. 2018	1KITE	INSinlTAWRAAPEI-44	K.M. Bayless	USA	transcriptome	PRJNA267957	SAMN03223119	SRR1695357	GCMR01000000		1440
Micropezidae	Micropezinae	Micropeza corrigiolata	new	1KITE	RINSwvkTAFRABPEI-23	R.S. Peters	Germany	transcriptome	PRJNA267966	SAMN03223128	SRR1695366	GCNJ01000000		2390
Muscidae	Muscinae	Mesembrina meridiana	[20] Kutty et al. 2019	1KITE	INSnfrTBBRAAPEI-16	R.S. Peters	Germany	transcriptome	PRJNA267965	SAMN03223127	SRR1695365	GCFN01000000		2253
Neminidae		Nemo dayi	new	NCSU	UNC_2_2016_nem09	K.M. Bayless	Australia	transcriptome	PRJNA587382	SAMN13151319	SRR10426005	GIFR00000000		2458
Neriidae		Derocephalus angusticollis	new	1KITE	INSerlTBCRAAPEI-33	R. Bonduriansky	Australia lab colony	transcriptome	PRJNA267937	SAMN03223099	SRR1695338	GCGS01000000		2246
Odiniidae	Odiniinae	Odinia conspicua	new	NCSU	NCSU_2014_odsp	K.M. Bayless	USA	transcriptome	PRJNA587382	SAMN13151330	SRR10426004	GIGW00000000		1812
Opomyzidae		Opomyza germinationis	new	NCSU	NCSU_2014_opger	K.M. Bayless	USA	transcriptome	PRJNA587382	SAMN13151331	SRR10426003	GIFN00000000		2237
Paraleucopidae		Paraleucopidae sp. par10	new	NCSU	UNC_2_2016_par10	K.M. Bayless	Australia	transcriptome	PRJNA587382	SAMN13151332	SRR10426002	GIFO00000000		2304
Periscelididae		Scutops sp. per11	new	NCSU	UNC _2_2016_per11	D.D. de Carmo	Brazil	transcriptome	PRJNA587382	SAMN13151333	SRR10426001	GIFS00000000		2139
Phoridae	Metopininae	Megaselia abdita	[5] Pauli et al. 2018	1KITE	RINSinlTBGRAAPEI-126	U. Schmidt-Ott	Germany lab culture	transcriptome	PRJNA267960	SAMN03223122	SRR1695360	GCMU01000000		2466
Piophilidae	Piophilinae	Piophila australis	new	1KITE	INSobdTCWRAAPEI-43	R. Bonduriansky	Australia lab culture	transcriptome	PRJNA267983	SAMN03223146	SRR1695380	GCFV01000000		1677
Pipunculidae	Nephrocerinae	Nephrocerus atrapilus	[5] Pauli et al. 2018	1KITE	INSobdTEHRAAPEI-44	K.M. Bayless	USA	transcriptome	PRJNA267971	SAMN03223133	SRR1695371	GCGE01000000		2232
Platypezidae	Platypezinae	Platypeza anthrax	[5] Pauli et al. 2018	1KITE	RINSinlTBORAAPEI-22	K.M. Bayless	USA	transcriptome	PRJNA267985	SAMN03223148	SRR1695382	GCGU01000000		2153
Polleniidae		Pollenia sp. poln016	[20] Kutty et al. 2019	NCSU	NCSU_2013_poln	K.M. Bayless	USA	transcriptome	PRJNA267955	SAMN10437982	SRR8236845	GHEX00000000		2318
Psilidae	Psilinae	Loxocera cylindrica	new	1KITE	RINSinlTBXRAAPEI-41	K.M. Bayless	USA	transcriptome	PRJNA267958	SAMN03223120	SRR1695358	GCMS01000000		2264
Rhiniidae		Stomorhina subapicalis	[20] Kutty et al. 2019	1KITE	INSobdTDSRAAPEI-17	D.K. Yeates	Australia	transcriptome	PRJNA267997	SAMN03223160	SRR1695394	GCNB01000000		2222
Ropalomeridae		Willistoniella sp. NUS_DPA_2014	new	NUS	HS004_RDA004	D.P. de Araujo	Lab culture	transcriptome	PRJNA594750	SAMN13528632	SRR10694692	GIGO00000000		1896
Sarcophagidae	Sarcophaginae	Sarcophaga bullata	[86] Vicoso & Bachtrog 2015	NCBI SRA			USA lab culture	transcriptome			SRR826656-7; SRR1523062,73,79,82,95,96			2458
Scathophagidae	Scathophaginae	Cordilura sp. cordr014	[20] Kutty et al. 2019	NCSU	NCSU_2014_Cordi	K.M. Bayless	USA	transcriptome	PRJNA587382	SAMN10434580	SRR8236842	GHFF00000000		2352
Sciomyzidae	Tetanocerini	Limnia unguicornis	new	1KITE	INSlupTAURAAPEI-94	R.S. Peters	Germany	transcriptome	PRJNA267955	SAMN03223117	SRR1695355	GCFJ01000000		2261
Sepsidae	Sepsinae	Meroplius fasciculatus	[5] Pauli et al. 2018	1KITE	INSytvTAARAAPEI-9	K. Shiyang	Singapore lab culture	transcriptome	PRJNA267964	SAMN03223126	SRR1695364	GCNI01000000		1889
Sphaeroceridae	Limosininae	Leptocera erythrocera	new	1KITE	WHANIsrmTMARRAAPEI-44	K.M. Bayless	USA	transcriptome	PRJNA275337	SAMN03753803	SRR2046566	GDDC01000000		2413
Strongylophthalmyiidae		Strongylophthalmyia sp. QLD02	new	NCSU	UNC_2015_diast	D.K. Yeates	Australia	transcriptome	PRJNA587382	SAMN13151334	SRR10426000	GIGV00000000		2432
Syringogastridae		Syringogaster plesioterga	new	NCSU	UNC_2015_syrpl	D.D. de Carmo	Brazil	transcriptome	PRJNA587382	SAMN13151335	SRR10425998	GIGL00000000		2256
Syrphidae	Microdontinae	Archimicrodon brachycerus	[5] Pauli et al. 2018	1KITE	INShkeTBBRAAPEI-57	D.K. Yeates	Australia	transcriptome	PRJNA267912	SAMN03223074	SRR1695319	GCFH01000000		2348
Syrphidae	Eristalinae	Eristalis pertinax	[5] Pauli et al. 2018	1KITE	INSofmTCQRAAPEI-55	X. Mengual	Germany	transcriptome	PRJNA267941	SAMN03223103	SRR1695342	GCGL01000000		1906
Tachinidae	Tachininae	Triarthria setipennis	[20] Kutty et al. 2019	1KITE	INSnfrTBFRAAPEI-90	R.S. Peters	Germany	transcriptome	PRJNA219612	SAMN02047117	SRR921652	GAVA02000000		2593
Tephritinae	Dacinae	Ceratitis capitata	[88] Calla et al. 2014	NCBI TSA			Italy lab culture	transcriptome						2645
Teratomyzidae		Auster sp. ter15	new	NCSU	UNC_2_2016_ter15	K.M. Bayless	Australia	transcriptome	PRJNA587382	SAMN13151336	SRR10425997	GIFT00000000		2576
Ulidiidae	Ulidiinae	Zacompsia fulva	[5] Pauli et al. 2018	1KITE	RINSinlTCRRAAPEI-37	K.M. Bayless	USA	transcriptome	PRJNA268007	SAMN03223170	SRR1695403	GCNH01000000		2036
