# Supplementary material for: Beyond Drosophila: resolving the rapid radiation of schizophoran flies with phylotranscriptomics
Source: BMC Biol. 2021 Feb 8;19:23. doi: 10.1186/s12915-020-00944-8 (PMC7871583; doi:10.1186/s12915-020-00944-8)
Supplement: Supplementary file 3 — Additional file 3: Table S2. Assembly statistics for novel Trinity assemblies from TrinityStats.pl script. Life stages or sexes were individually assembled for some SRA taxa. Codes are official SRA numbers for NCBI data and unofficial for those sequenced at NCSU, or NUS. PE= Paired end, SS= single stranded, “/1” “/2” refers to single- or double-indexed sequencing reaction. [file 12915_2020_944_MOESM3_ESM.xlsx]

## Sheet: Sheet1
Bayless et al.	Table S2
Table S2. Assembly statistics for novel Trinity assemblies from TrinityStats.pl script. Subfamily or lower classification noted for families with multiple species. Geographic origin noted for wild caught species, or location of original lab culture collection if known. NCBI accession codes for taxa sequenced by the 1KITE consortium, for the BioSample locality data, raw data in the Short Read Arch…
Sample	Family	NCBI SRA Accession Number	Sequencing origin	Read type / Indexes	Read length	Read count	kmer count	n50	Number of bases	Number of contigs
Acartophthalmus nigrinus	Acartophthalmidae	SRR10426012	UNC HiSeq 2500	PE/1	100	7505612	32094711	919	12093048	19343
Leiomyza laevigata	Asteiidae	SRR10426011	UNC HiSeq 2500	PE/2	125	13813882	69578276	1511	24923264	29701
Meghyperus sp. megca01	Atelestidae	SRR10425999	UNC HiSeq 2500	PE/1	100	18588490	67454706	1136	18751436	28158
Aulacigaster mcalpinei	Aulacigastridae	SRR10425996	UNC HiSeq 2500	PE/2	125	14011990	117056309	1090	27808470	41496
Australimyza mcalpinei	Australimyzidae	SRR10425995	UNC HiSeq 2500	PE/2	125	12509330	88121229	1374	33940321	43449
Dasyrhicnoessa insularis	Canacidae	SRR10425994	UNC HiSeq 2500	PE/1	100	12783508	58117892	2257	22397484	19833
Carnus hemapterus	Carnidae	SRR10694694	NUS HiSeq 2500	PE/1	125	43072330	21391912	1603	29022010	33880
Gymnochiromyia sp. gymcr03	Chyromyidae	SRR10425993	NCSU HiSeq 2000	PE/1	101	23540532	61110303	1339	21490618	28934
Stylogaster sp. stype02	Conopidae	SRR10426009	UNC HiSeq 2500	PE/1	100	17340332	74442263	1556	24253867	28952
Cryptochetum sp. cry04 Run 1	Cryptochetidae	SRR10425992	UNC HiSeq 2500	PE/2	125	11536066	83851603	1218	37747452	51175
Cryptochetum sp. cry04 Run 2	Cryptochetidae	SRR10425992	UNC HiSeq 2500	PE/2	125	10373826	88092414	1342	42024372	53929
Curtonotum sp. curtcr05	Curtonotidae	SRR10425991	NCSU HiSeq 2000	PE/1	101	12541586	62632349	1222	26730505	36491
Diastata repleta	Diastatidae	SRR10425990	UNC HiSeq 2500	PE/1	100	15086268	54119748	1307	19971212	27007
Chymomyza costata	Drosophilidae	ERR906861-77	NCBI SRA	SS/1	50	444942188	104166888	1548	41766803	47125
Drosophila busckii 3rd instar larva	Drosophilidae	SRR1796735	NCBI SRA	PE/1	100	24158246	91648586	958	39797791	59486
Drosophila busckii male	Drosophilidae	SRR1804796	NCBI SRA	PE/1	100	122084442	262035263	1475	59454340	75341
Phortica variegata female	Drosophilidae	SRR1738674	NCBI SRA	PE/1	100	23367338	180376269	1207	46839559	65482
Phortica variegata male	Drosophilidae	SRR1738675	NCBI SRA	PE/1	100	73734552	465253038	1368	94057132	114869
Stegana sp. stegsp06	Drosophilidae	SRR10426010	NCSU HiSeq 2000	PE/1	101	25422208	82627164	1602	30752070	37691
Helcomyza mirabilis	Helcomyzidae	SRR10426008	UNC HiSeq 2500	PE/1	100	23382564	106511418	1714	24515729	27883
Cairnsimyia uniseta	Heleomyzidae	SRR10426007	UNC HiSeq 2500	PE/2	125	23704606	83601071	2093	27907037	26416
Diplogeomyza tridens	Heleomyzidae	SRR10426006	UNC HiSeq 2500	PE/2	125	20879558	80813574	2152	27981154	27646
Nemo dayi	Neminidae	SRR10426005	UNC HiSeq 2500	PE/2	125	15064438	116327654	1314	50923677	65208
Odinia conspicua	Odiniidae	SRR10426004	NCSU HiSeq 2000	PE/1	101	18777620	56729418	1557	18864374	22491
Opomyza germinationis	Opomyzidae	SRR10426003	NCSU HiSeq 2000	PE/1	101	9923192	72310816	1477	28764688	37122
undescribed genus sp. par10	Paraleucopidae	SRR10426002	UNC HiSeq 2500	PE/2	125	9997170	85269705	1088	23807622	34759
Scutops sp. per11	Periscelididae	SRR10426001	UNC HiSeq 2500	PE/2	125	17049292	92596202	1669	31917867	35342
Pollenia sp. poln016	Polleniidae	SRR8236845	NCSU MiSeq	PE/1	300	9201854	88146413	1812	85712248	90573
Willistoniella sp. NUS_DPA_2014	Ropalomeridae	SRR10694692	NUS HiSeq 2500	PE/1	125	32614780	16165018	1000	21435748	33012
Sarcophaga bullata ovary	Sarcophagidae	SRR826657	NCBI SRA	PE/1	75	41529414	133191935	618	26737563	52217
Sarcophaga bullata pupa replicate 1	Sarcophagidae	SRR1522995,3062,3073,3079,3082,3096	NCBI SRA	SS/1	51	143385490	87673336	1122	38388357	53346
Sarcophaga bullata testes	Sarcophagidae	SRR826656	NCBI SRA	PE/1	75	37852782	132181699	607	27850112	55166
Cordilura sp. cordr014	Scathophagidae	SRR8236842	NCSU MiSeq	PE/1	300	2247466	152073772	673	66109616	111321
Strongylophthalmyia sp. QLD02	Strongylophthalmyiidae	SRR10426000	UNC HiSeq 2500	PE/1	100	25731218	117740500	1714	45135083	51555
Syringogaster plesioterga	Syringogastridae	SRR10425998	UNC HiSeq 2500	PE/1	100	21059060	70966771	1510	22193596	26747
Auster sp. ter15	Teratomyzidae	SRR10425997	UNC HiSeq 2500	PE/2	125	10776730	77556875	1431	26643475	32424
