# Supplementary material for: Beyond Drosophila: resolving the rapid radiation of schizophoran flies with phylotranscriptomics
Source: BMC Biol. 2021 Feb 8;19:23. doi: 10.1186/s12915-020-00944-8 (PMC7871583; doi:10.1186/s12915-020-00944-8)
Supplement: Supplementary file 4 — Additional file 4: Table S3. Assembly statistics for novel assemblies from the 1KITE project. Cross-contaminations refers to the number of contigs removed after being identified as too similar to contigs from other 1KITE assemblies, possibly due to index mis-specification. Filtered by NCBI refers to the number of contigs removed as potential vector contamination. [file 12915_2020_944_MOESM4_ESM.xlsx]

## Sheet: Sheet1
Bayless et al.	Table S3
Assembly statistics for novel assemblies from the 1KITE project. Cross-contaminations refers to the number of contigs removed after being identified as too similar to contigs from other 1KITE assemblies, possibly due to index mis-specification. Filtered by NCBI refers to the number of contigs removed as potential vector contamination.
Family	Species	Library ID	SRA ID	Initial contig no.	Cross-contaminations	Filtered by NCBI	Final contig no.
Agromyzidae	Melanagromyza sp.	INSobdTCURAAPEI-37	SRS781391	20942	138	0	20804
Anthomyzidae	Mumetopia occipitalis	RINSinlTDDRAAPEI-79	SRS781400	82435	749	15	81671
Braulidae	Braula coeca	WHANIsrmTMCZRAAPEI-89	SRS950167	73987	1341	284	72362
Calliphoridae	Calliphora vomitoria	INShkeTAVRAAPEI-62	SRS781357	26739	34	0	26705
Chamaemyiidae	Pseudodinia antennalis	RINSinlTDJRAAPEI-109	SRS781412	96789	1964	123	94702
Chloropidae	Lipara lucens	INSytvTBWRAAPEI-20	SRS462872	33530	147	0	33383
Clusiidae	Clusia lateralis	RINSymlTATRAAPEI-221	SRS781335	20470	182	1	20287
Coelopidae	Coelopa frigida	RINSwvkTBHRAAPEI-109	SRS781364	25490	433	9	25048
Conopidae	Myopa sp.	INSobdTDURAAPEI-19	SRS781399	18333	156	0	18177
Dolichopodidae	Heteropsilopus ingenuus	INSswpTAIRAAPEI-19	SRS781380	42059	65	0	41994
Empididae	Hilarini sp.	INSswpTBARAAPEI-20	SRS781378	26214	295	21	25898
Ephydridae	Scatella tenuicosta	INSinlTANRAAPEI-30	SRS781424	27374	1264	0	26110
Fergusoninidae	Fergusonina omlandi	INSobdTDQRAAPEI-171	SRS781376	44628	114	0	44514
Heleomyzidae	Tapeigaster digitata	INSswpTBURAAPEI-74	SRS781428	49400	1071	0	48329
Hippoboscidae	Ortholfersia macleayi	INSerlTCERAAPEI-26	SRS781406	59861	33	1	59827
Hybotidae	Stilpon pauciseta	WHANIsrmTMBQRAAPEI-14	SRS950151	28816	3847	134	24835
Lauxaniidae	Sapromyza sciomyzina	INSerlTATRABPEI-16	SRS781419	32218	83	0	32135
Lonchopteridae	Lonchoptera bifurcata	INSinlTAWRAAPEI-44	SRS781387	31084	898	125	30061
Micropezidae	Micropeza corrigiolata	RINSwvkTAFRABPEI-23	SRS781396	33354	176	12	33166
Muscidae	Mesembrina meridiana	INSnfrTBBRAAPEI-16	SRS781393	26124	34	0	26090
Neriidae	Derocephalus angusticollis	INSerlTBCRAAPEI-33	SRS781369	22350	97	0	22253
Phoridae	Megaselia abdita	RINSinlTBGRAAPEI-126	SRS781388	35078	1266	294	33518
Piophilidae	Piophila australis	INSobdTCWRAAPEI-43	SRS781410	25548	98	0	25450
Pipunculidae	Nephrocerus atrapilus	INSobdTEHRAAPEI-44	SRS781401	25217	153	0	25064
Platypezidae	Platypeza anthrax	RINSinlTBORAAPEI-22	SRS781414	12016	57	0	11959
Psilidae	Loxocera cylindrica	RINSinlTBXRAAPEI-41	SRS781390	35079	205	15	34859
Rhiniidae	Stomorhina subapicalis	INSobdTDSRAAPEI-17	SRS781421	30184	204	74	29906
Sciomyzidae	Limnia unguicornis	INSlupTAURAAPEI-94	SRS781385	27761	127	0	27634
Sepsidae	Meroplius fasciculatus	INSytvTAARAAPEI-9	SRS781395	32242	86	12	32144
Sphaeroceridae	Leptocera erythrocera	WHANIsrmTMARRAAPEI-44	SRS950165	42303	172	8	42123
Syrphidae	Archimicrodon brachycerus	INShkeTBBRAAPEI-57	SRS781349	38514	76	0	38438
Syrphidae	Eristalis pertinax	INSofmTCQRAAPEI-55	SRS781371	25818	334	0	25484
Tachinidae	Triarthria setipennis	INSnfrTBFRAAPEI-90	SRS462942	25015	214	0	24801
Ulidiidae	Zacompsia fulva	RINSinlTCRRAAPEI-37	SRS781432	27471	435	7	27029
