# Supplementary material for: Beyond Drosophila: resolving the rapid radiation of schizophoran flies with phylotranscriptomics
Source: BMC Biol. 2021 Feb 8;19:23. doi: 10.1186/s12915-020-00944-8 (PMC7871583; doi:10.1186/s12915-020-00944-8)
Supplement: Supplementary file 8 — Additional file 8: Table S5. Major previous Schizophora classifications summarised and compared with results of the current study. Calyptratae are excluded as no changes are discussed. Non-monophyletic families are indicated with an asterisk. Caret (^) indicates families not included in this study. Uncertain or seldom used superfamilies indicated by quotes. Classifications [18, 19, 82, 89] are adapted with current names, some synonymised families are omitted. Otherwise, families are in alphabetical order in each superfamily. Griffiths (1972) [18] and Hennig (1973) [82, 89] used Drosophiloidea instead of Ephydroidea and Anthomyzoidea instead of Opomyzoidea. “Muscoidea” sensu [18] are not discussed. Major new lineages are indicated with dark borders. [file 12915_2020_944_MOESM8_ESM.xlsx]

## Sheet: Sheet1
Bayless et al.	Table S5
Major previous Schizophora classifications summarized and compared with results of the current study. Calyptratae are excluded as no changes are discussed. Non-monophyletic families are indicated with an asterisk. Caret (^) indicates families not included in this study. Uncertain or seldom used superfamilies in are indicated by quotes. Classifications [18, 19, 96] are adapted with current names, …
[18] Griffiths 1972	[87] Hennig 1973	[19] McAlpine 1989	[8] Pape et al. 2011	This Study
			Archischiza
			Conopidae
	Acalyptratae	Acalyptratae	Muscaria
	Conopoidea	Conopoidea	Acalyptratae
	Conopidae	Conopidae
Lauxanioidea	Lauxanioidea	Lauxanioidea	Lauxanioidea	Sciomyzoidea stat.rev.
Celyphidae	Celyphidae	Celyphidae	Celyphidae	Celyphidae^
Chamaemyiidae	Chamaemyiidae	Chamaemyiidae	Chamaemyiidae	Chamaemyiidae
Lauxaniidae	Lauxaniidae	Lauxaniidae	Lauxaniidae	Lauxaniidae
		Paraleucopidae		Conopidae*
Sciomyzoidea	Sciomyzoidea	Sciomyzoidea	Sciomyzoidea
Coelopidae	Coelopidae	Coelopidae	Coelopidae	Coelopidae
Dryomyzidae	Dryomyzidae	Dryomyzidae	Dryomyzidae	Dryomyzidae^
	Helcomyzidae	Helcomyzidae	Helcomyzidae	Helcomyzidae
Helosciomyzidae		Helosciomyzidae	Helosciomyzidae	Helosciomyzidae^
			Heterocheilidae	Heterocheilidae^
			Huttoninidae	Huttoninidae^
			Natalimyzidae	Natalimyzidae^
Phaeomyiidae			Phaeomyiidae	Phaeomyiidae^
Ropalomeridae	Ropalomeridae	Ropalomeridae	Ropalomeridae
Sciomyzidae	Sciomyzidae	Sciomyzidae	Sciomyzidae	Sciomyzidae
Sepsidae	Sepsidae	Sepsidae	Sepsidae
Megamerinidae
Lonchaeoidea		Sphaeroceroidea	Sphaeroceroidea	Sphaeroceroidea
Cryptochetidae		Chyromyidae	Chyromyidae	Chyromyidae (?)
Lonchaeidae		Heleomyzidae	Heleomyzidae	Heleomyzidae*
		Mormotomyiidae	Heteromyzidae
		Rhinotoridae	Mormotomyiidae
		Sphaeroceridae	Sphaeroceridae	Sphaeroceridae
		Trixoscelididae		Teratomyzidae
				Paraleucopidae (?)
				Modified Oviscapt clade
				Acartophthalmidae
				Sepsidae
				“Opomyzoidea”
				Opomyzidae
				Psilidae
				“Tanypezoidea”
				Tanypezidae^
				Strongylophthal-myiidae
Nerioidea	Nerioidea	Nerioidea	Nerioidea	Nerioidea
Cypselosomatidae	Cypselosomatidae	Cypselosomatidae	Cypselosomatidae	Cypselosomatidae^
Micropezidae	Micropezidae	Micropezidae	Micropezidae	Micropezidae
Neriidae	Neriidae	Neriidae	Neriidae	Neriidae
Tephritoidea	Pallopteroidea	Tephritoidea	Tephritoidea	Tephritoidea
Conopidae	Lonchaeidae	Lonchaeidae	Lonchaeidae	Lonchaeidae^
Mormotomyiidae	Pallopteridae	Pallopteridae	Pallopteridae	Pallopteridae^
Piophilidae	Piophilidae	Piophilidae	Piophilidae	Piophilidae
Odiniidae	Tephritoidea		Ctenostylidae	Ctenostylidae^
Tethinidae	Platystomatidae	Platystomatidae	Platystomatidae	Platystomatidae^
	Pyrgotidae	Pyrgotidae	Pyrgotidae	Pyrgotidae^
Richardiidae	Richardiidae	Richardiidae	Richardiidae	Richardiidae^
Tephritidae	Tephritidae	Tephritidae	Tephritidae	Tephritidae*
Acartophthalmi-dae	Ulidiidae	Ulidiidae	Ulidiidae	Ulidiidae
Carnidae
Chloropidae
Milichiidae
Diopsoidea	Nothyboidea	Diopsoidea	Tanypezoidea	“Diopsoidea”
Diopsidae	Diopsidae	Diopsidae	Diopsidae	Diopsidae
Syringogastridae	Syringogastridae	Syringogastridae	Syringogastridae	Syringogastridae
Nothyboidea	Megamerinidae	Megamerinidae	Gobryidae	Gobryidae^
Nothybidae	Nothybidae	Nothybidae	Nothybidae	Nothybidae^
Psilidae	Psilidae	Psilidae	Psilidae
Periscelididae		Somatiidae	Somatiidae	Somatiidae^
Teratomyzidae	Strongylophthal-myiidae	Strongylophthal-myiidae
Tanypezoidea			Tanypezidae
Tanypezidae	Tanypezidae	Tanypezidae
Strongylophthal-myiidae
Australimyz-oidea				“Australimyzoidea”
Australimyzidae				Australimyzidae
Opomyzoidea	Opomyzoidea	Opomyzoidea	Opomyzoidea
	Acartophthalmidae		Acartophthalmidae
		Agromyzidae	Agromyzidae	“Anthomyzoidea”
Anthomyzidae	Anthomyzidae	Anthomyzidae	Anthomyzidae	Anthomyzidae
Asteiidae	Asteiidae	Asteiidae	Asteiidae	Canacidae
Aulacigastridae	Aulacigastridae	Aulacigastridae	Aulacigastridae	Unplaced
Heleomyzidae	Clusiidae	Clusiidae	Clusiidae	Clusiidae
Chyromyidae		Fergusoninidae	Fergusoninidae	Ropalomeridae
Sphaeroceridae	Chyromyidae		Marginidae (?)	Marginidae^
	Paraleucopidae		Megamerinidae	Megamerinidae^
	Echidnocephalodes barbatus	Neminidae	Neminidae	Nannodastiidae^
	Melanthomyza polita	Neurochaetidae	Neurochaetidae	Neurochaetidae^
		Odiniidae	Odiniidae	Inbiomyiidae^
Opomyzidae	Opomyzidae	Opomyzidae	Opomyzidae	Xenasteiidae^
	Periscelididae	Periscelididae	Periscelididae	Gobryidae^
	Teratomyzidae	Teratomyzidae	Teratomyzidae
		Xenasteiidae	Xenasteiidae
Unplaced		Unplaced	Unplaced
Canacidae			Paraleucopidae
Fergusoninidae
Braulidae
				Cleft Pedicel Clade
				Aulacigastridae
				Periscelididae
Agromyzoidea	Agromyzoidea	Carnoidea	Carnoidea	“Agromyzoidea”
Agromyzidae	Agromyzidae	Acartophthalmidae		Agromyzidae
Clusiidae	Odiniidae	Australimyzidae	Australimyzidae	Odiniidae
		Braulidae
	Chloropoidea	Canacidae	Canacidae	“Carnoidea”
	Carnidae	Carnidae	Carnidae	Carnidae
				Fergusoninidae
				“Chloropoidea”
Anthomyzidae	Chloropidae	Chloropidae	Chloropidae	Chloropidae
Canacidae		Cryptochetidae	Inbiomyiidae
	Milichiidae	Milichiidae	Milichiidae	Milichiidae^
		Tethinidae	Nannodastiidae	Neminidae
Ephydroidea	Ephydroidea	Ephydroidea	Ephydroidea	Ephydroidea
	Tethinidae		Braulidae	Braulidae
Camillidae	Braulidae	Camillidae	Camillidae	Camillidae^
	Camillidae		Cryptochetidae	Cryptochetidae
	Cryptochetidae	Curtonotidae	Curtonotidae	Curtonotidae
Curtonotidae	Curtonotidae	Diastatidae	Diastatidae	Diastatidae
Diastatidae	Diastatidae	Drosophilidae	Drosophilidae	Drosophilidae*
Drosophilidae	Drosophilidae	Ephydridae	Ephydridae	Ephydridae
Ephydridae	Ephydridae			Mormotomyiidae^
	Fergusoninidae			Calyptratae
	Heleomyzidae
	Rhinotoridae
	Sphaeroceridae
	Trixoscelididae
	Canacidae
